# Supplementary material for: NiFe2O4/Ketjen Black Composites as Efficient Membrane Separators to Suppress the Shuttle Effect for Long-Life Lithium-Sulfur Batteries
Source: Nanomaterials (Basel). 2022 Apr 14;12(8):1347. doi: 10.3390/nano12081347 (PMC9031026; doi:10.3390/nano12081347)
Supplement: Supplementary file 1 [file nanomaterials-12-01347-s001.zip]

Archive with 1 entries (1 files):
- nanomaterials-1653499-supplementary.pdf
